# Supplementary material for: Curcumin and Its New Derivatives: Correlation between Cytotoxicity against Breast Cancer Cell Lines, Degradation of PTP1B Phosphatase and ROS Generation
Source: Int J Mol Sci. 2021 Sep 26;22(19):10368. doi: 10.3390/ijms221910368 (PMC8508995; doi:10.3390/ijms221910368)
Supplement: Supplementary file 1 [file ijms-22-10368-s001.zip]

Archive with 1 entries (1 files):
- ijms-1375127-supplementary.pdf
